# Supplementary material for: Motor unit dysregulation following 15 days of unilateral lower limb immobilisation
Source: J Physiol. 2022 Oct 5;600(21):4753–69. doi: 10.1113/JP283425 (PMC9827843; doi:10.1113/JP283425)
Supplement: Supplementary file 1 — Statistical Summary Document [file TJP-600-4753-s002.xlsx]

## Sheet: Statistical Summary Table
Statistical Summary Document
Manuscript Title:	Motor unit dysregulation following 15 days of unilateral lower limb immobilisation
Authors:	Thomas B. Inns, Joseph J. Bass, Edward J.O. Hardy, Daniel J. Wilkinson, Daniel W. Stashuk, Philip J. Atherton, Bethan E. Phillips, Mathew Piasecki
Animal model used, if applicable:	N/A
Underlying hypothesis:	[Provide one or two sentences]
Definitions of ‘n’:	n = participant In multi-level models level 1n = pooled MU number, level 2n = participant
Statistical summary table:
Experimental question number	Finding/ conclusion	Experimental location/variable	Mean value	Standard Deviation	95% confidence interval	n	Exact P value	Figure/table in which data are presented	Units	Data comparisons	Statistical test	Any other experimental factors	Comments
Multiple tests of the same question are shown in different rows		e.g. cortex vs cerebellum or genotype	(or other summary statistic)	(SD)		(value)	If P is considered significant against a stated confidence limit, authors may indicate this in bold.The exact value must be stated unless P is less than 0.0001, in which case < is permitted.			e.g. WT vs KO		e.g. subjects’ age or sex	e.g. observation
Leg x Time related difference in CSA	Significant leg x time interaction	CSA	Immob: pre; 30.2, post; 25.9. Control: pre; 29.5, post; 29.9	Immob: pre; 4.2, post; 4.0. Control: pre; 5.1, post; 4.1		9	0.000641	2A	cm^2		Two-way ANOVA
Multiple comparisons of CSA in each leg pre to post	Significant difference in immobilised, no significant change in control	CSA	Mean difference Immobilised: 4.335, control: -0.428		Immobilised: 2.626 to 6.044, control: -2.137 to 1.281	9	Immobilised: 0.000235, control: 0.761	2A	cm^2		Šídák's multiple comparisons test
Leg x Time related difference in MVC	Significant leg x time interaction	MVC	Immob: pre; 519.4, post; 360.7. Control: pre; 466.8, post; 449.7	Immob: pre; 99.4, post; 78.1. Control: pre; 113.1, post; 123.1		10	0.00499	2B	N		Two-way ANOVA
Multiple comparisons of MVC in each leg pre to post	Significant difference in immobilised, no significant change in control	MVC	Mean difference Immobilised: 158.7, control: 28.1		Immobilised: 91.71 to 225.7, control: -38.95 to 95.07	10	Immobilised: 0.000268, control: 0.498	2B	N		Šídák's multiple comparisons test
Leg x Time related difference in peak twitch force	Lack of leg x time interaction	Peak twitch force	Immob: pre; 131.6, post; 110.1. Control: pre; 129.8, post; 116.9	Immob: pre; 46.5, post; 42.0. Control: pre; 52.4, post; 47.7		7	0.549	2C	N		Two-way ANOVA
Leg x Time related difference in power	Significant leg x time interaction	Power	Immob: pre; 292.0, post; 215.0. Control: pre; 270.2, post; 264.7	Immob: pre; 116.1, post; 66.4. Control: pre; 112.0, post; 80.3		9	0.0172	2D	W		Two-way ANOVA
Multiple comparisons of power in each leg pre to post	Significant difference in immobilised, no significant change in control	Power	Mean difference Immobilised: 76.99, control: 5.500		Immobilised: 30.69 to 123.3, control: -40.80 to 51.80		Immobilised: 0.00369, control: 0.939	2D	W		Šídák's multiple comparisons test
Leg x Time related difference in 10% force steadiness	Significant leg x time interaction	Force steadiness 10% MVC	Immob: pre; 4.44, post; 5.05. Control: pre; 4.69, post; 4.51	Immob: pre; 0.99, post; 1.23. Control: pre; 0.92, post; 0.82		10	0.0201	2E	% Coefficient of variation		Two-way ANOVA
Multiple comparisons of 10% force steadiness in each leg pre to post	No significant changes pre to post in either leg	Force steadiness 10% MVC	Mean difference Immobilised: -0.474, control: 0.309		Immobilised: -0.9995 to 0.05175, control: -0.2167 to 0.8345	10	Immobilised: 0.0765, control: 0.278	2E	% Coefficient of variation		Šídák's multiple comparisons test
Leg x Time related difference in 25% FU force steadiness	Lack of leg x time interaction	Force steadiness 25% FU MVC	Immob: pre; 3.19, post; 3.56. Control: pre; 3.27, post; 3.26	Immob: pre; 0.55, post; 1.27. Control: pre; 0.48, post; 0.62		10	0.255	2E	% CoV		Two-way ANOVA
Leg x Time related difference in 25% BL force steadiness	Lack of leg x time interaction	Force steadiness 25% BL MVC	Immob: pre; 3.16, post; 3.74. Control: pre; 3.27, post; 3.26	Immob: pre; 0.52, post; 1.96. Control: pre; 0.48, post; 0.62		10	0.349	2E	% CoV		Two-way ANOVA
Multi-level regression Leg x Time MUP area 10%	Lack of leg x time interaction	MUP area 10%	β coeff. immobilised: -190.3, control: -71.66		95% CI immobilised: -286.26 to -94.34, control: -171.28 to 28.06	Level 1n: 901, level 2n: 9	Interaction: 0.0909, Immobilised: 0.000101, control: 0.159	3A	μV/ms		Multi-level regression
Multi-level regression Leg x Time MUP area 25% FU	Significant leg x time interaction, significant effect of time on immobilised leg	MUP area 25% FU MVC	β coeff. immobilised: -171.06, control: -18.03		Immobilised: -265.95 to -76.18, control: -115.39 to 79.33	Level 1n: 1434, level 2n: 10	Interaction: 0.0276, immobilised: 0.000410, control: 0.717	4A	μV/ms		Multi-level regression
Multi-level regression Leg x Time MUP area 25% BL	Significant leg x time interaction, significant effect of time on immobilised leg	MUP area 25% BL MVC	β coeff. Immobilised: -266.67, control: 6.78		Immobilised: -382.49 to -150.85, control: -89.77 to 103.33	Level 1n: 1261, level 2n: 10	Interaction: 0.000392, immobilised: <0.0001, control: 0.891	5A	μV/ms		Multi-level regression
Multi-level regression Leg x Time MUP amplitude 10%	Lack of leg x time interaction	MUP amplitude 10%	β coeff. Immobilised: -111.70, control: -38.84		Immobilised: -173.29 to -50.11, control: -102.72 to 28.06	Level 1n: 901, level 2n: 9	Interaction: 0.106, immobilised: 0.000379, control: 0.233	3B	μV		Multi-level regression
Multi-level regression Leg x Time MUP amplitude 25% FU	Significant leg x time interaction, significant effect of time on immobilised leg	MUP amplitude 25% FU MVC	β coeff. Immobilised: -80.80, control: 4.59		Immobilised: -139.11 to -22.48, control: -55.25 to 64.42	Level 1n: 1434, level 2n: 10	Interaction: 0.0455, immobilised: 0.00661, control: 0.881	4B	μV		Multi-level regression
Multi-level regression Leg x Time MUP amplitude 25% BL	Significant leg x time interaction, significant effect of time on immobilised leg	MUP amplitude 25% BL MVC	β coeff. Immobilised: -110.01, control: 14.17		Immobilised: -179.98 to -40.05, control: -44.12 to 72.46	Level 1n: 1261, level 2n: 10	Interaction: 0.00767, immobilised: 0.00206, control: 0.634	5B	μV		Multi-level regression
Multi-level regression Leg x Time MUP turns 10%	Lack of leg x time interaction	MUP turns 10%	β coeff. Immobilised: 0.378, control: 0.267		Immobilised: 0.0304 to 0.726, control: -0.0943 to 0.627	Level 1n: 901, level 2n: 9	Interaction: 0.660, immobilised: 0.0331, control: 0.148	3C	number		Multi-level regression
Multi-level regression Leg x Time MUP turns 25% FU	Significant leg x time interaction, significant effect of time on immobilised leg	MUP turns 25% FU MVC	β coeff. Immobilised: 0.444, control: -0.0716		Immobilised: 0.182 to 0.706, control: -0.339 to 0.196	Level 1n: 1434, level 2n: 10	Interaction: 0.00708, immobilised: 0.000892, control: 0.600	4C	number		Multi-level regression
Multi-level regression Leg x Time MUP turns 25% BL	Lack of leg x time interaction	MUP turns 25% BL MVC	β coeff. Immobilised: 0.271, control: -0.0763		Immobilised: -0.0330 to 0.574, control: -0.329 to 0.176	Level 1n: 1261, level 2n: 10	Interaction: 0.0858, immobilised: 0.0806, control: 0.553	5C	number		Multi-level regression
Multi-level regression Leg x Time MUP jiggle 10%	Lack of leg x time interaction	MUP jiggle 10%	β coeff. Immobilised: -0.816, control: 0.464		Immobilised: -2.12 to 0.49, control: -0.094 to 1.89	Level 1n: 660, level 2n: 9	Interaction: 0.191, Immobilised: 0.220, control: 0.523	3D	%		Multi-level regression
Multi-level regression Leg x Time MUP jiggle 25% FU	Lack of leg x time interaction	MUP jiggle 25% FU MVC	β coeff. Immobilised: 1.57, control: 1.53		Immobilised: 0.093 to 3.06, control: 0.049 to 3.009	Level 1n: 1261, level 2n: 10	Interaction: 0.966, immobilised: 0.0373, control: 0.0430	4D	%		Multi-level regression
Multi-level regression Leg x Time MUP jiggle 25% BL	Lack of leg x time interaction	MUP jiggle 25% BL MVC	β coeff. Immobilised: 1.19, control: 0.968		Immobilised: -0.660 to 3.045, control: -0.589 to 2.526	Level 1n: 1066, level 2n: 10	Interaction: 0.856, immobilised: 0.207, control: 0.223	5D	%		Multi-level regression
Multi-level regression Leg x Time MU firing rate 10%	Significant leg x time interaction, significant effect of time on immobilised leg	MUP firing rate 10%	β coeff. Immobilised: -0.602, control: -0.0347		Immobilised: -0.939 to -0.264, control: -0.389 to 0.320	Level 1n: 901, level 2n: 9	Interaction: 0.0224, immobilised: 0.000472, control: 0.848	3E	Hz		Multi-level regression
Multi-level regression Leg x Time MU firing rate 25% FU	Significant leg x time interaction, significant effect of time on immobilised leg	MUP firing rate 25% FU MVC	β coeff. Immobilised: -0.925, control: -0.084		Immobilised: -1.20 to -0.651, control: -0.365 to 0.199	Level 1n: 1434, level 2n: 10	Interaction: <0.0001, immobilised: <0.0001, control: 0.563	4E	Hz		Multi-level regression
Multi-level regression Leg x Time MU firing rate 25% BL	Significant leg x time interaction, significant effect of time on immobilised leg	MUP firing rate 25% BL MVC	β coeff. Immobilised: -0.952, control: -0.0108		Immobilised: -1.31 to -0.595, control: -0.409 to 0.193	Level 1n: 1261, level 2n: 10	Interaction: 0.000409, immobilised: <0.0001, control: 0.482	5E	Hz		Multi-level regression
Multi-level regression Leg x Time MU firing rate variability 10%	Lack of leg x time interaction	MUP firing rate variability 10%	β coeff. Immobilised: -0.0146, control: -0.00545		Immobilised: -0.0215 to -0.00782 control: -0.0128 to 0.00189	Level 1n: 901, level 2n: 9	Interaction: 0.0699, Immobilised: <0.0001, control: 0.146	3F	CoV		Multi-level regression
Multi-level regression Leg x Time MU firing rate variability 25% FU	Lack of leg x time interaction	MUP firing rate variability 25% FU MVC	β coeff. Immobilised: -0.00797, control: 0.000279		Immobilised: -0.0145 to -0.00148, control: -0.00637 to 0.00693	Level 1n: 1434, level 2n: 10	Interaction: 0.0823, immobilised: 0.0160, control: 0.935	4F	CoV		Multi-level regression
Multi-level regression Leg x Time MU firing rate variability 25% BL	Significant leg x time interaction, significant effect of time on immobilised leg	MUP firing rate variability 25% BL MVC	β coeff. Immobilised: 0.0265, control: 0.000222		Immobilised: 0.0176 to 0.0354 control: -0.00692 to 0.00737	Level 1n: 1261, level 2n: 10	Interaction: <0.0001, immobilised: <0.0001, control: 0.951	5F	CoV		Multi-level regression
Correlation matrix	Signficiant correlations between MUP area and MUP amplitude, and between MVC and NMJ transmission instability	Mean difference from 25% pre to 25% FU MVC in MVC, CSA, MUP area, amplitude and complexity, NMJ transmission instability, MU firing rate and firing rate variability.	MUP area and amplitude r^2: 0.92, NMJ transmission instability and MVC r^2: 0.89			8	MUP area and amplitude: 0.0003 NMJ transmission instability and MVC: 0.0082	7			Pearson's correlation
Multivariate linear regression	No significant relationships	Mean difference from 25% pre to 25% FU MVC in MVC with NMJ transmission instability, MU firing rate and firing rate variability.	β coeff. MVC to NMJ transmission instability: 0.613, MVC to FR: 0.276, MVC to FRV: 0.113		MVC to NMJ transmission instability: -0.406 to 1.631, MVC to FR: -0.390 to 0.942, MVC to FRV: -0.749 to 0.975	4	MVC to; NMJ transmission instability: 0.191, FR variability: 0.759 and FR: 0.350.				Regression
Multivariate linear regression	No significant relationships	Mean difference from 25% pre to 25% FU MVC in CSA with NMJ transmission instability, MU firing rate and firing rate variability.	β coeff. CSA to NMJ transmission instability: -0.481, MVC to FR: 0.0758, MVC to FRV: 0.532		CSA to NMJ transmission instability: -2.857 to 1.894, CSA to FR: -1.511 to 1.663, CSA to FRV: -1.327 to 2.392	4	CSA to; NMJ transmission instability: 0.625, FR variability: 0.495 and FR: 0.907.				Regression
